# Supplementary material for: Use of weighted multivariate estimates in trials of multi-serotype vaccines to simplify interpretation of treatment differences
Source: PLoS One. 2018 Apr 27;13(4):e0196200. doi: 10.1371/journal.pone.0196200 (PMC5922548; doi:10.1371/journal.pone.0196200)
Supplement: S1 Data — (CSV) [file pone.0196200.s002.csv]

Rx	Value	pn1	pn14	pn18C	pn19F	pn23F	pn4	pn5	pn6B	pn7F	pn9V
2+1 group	log_igg	0.871572936	1.240299582	1.657342737	1.515211304	0.727541257	1.006037955	1.426185825	0.770115295	1.05422991	1.272769587
2+1 group	log_igg	0.526339277	0.841359471	1.689663965	1.087781418	0.992111488	0.853698212	0.683947131	0.394451681	1.034227261	1.053846427
2+1 group	log_igg	0.440909082	0.5132176	1.705521613	1.276461804	0.539076099	0.176091259	0.688419822	0.181843588	0.45484486	0.710963119
2+1 group	log_igg	0.692846919	0.991669007	1.795671506	0.838219222	0.788168371	0.539076099	0.828659897	0.274157849	0.82672252	0.829303773
2+1 group	log_igg	0.487138376	-0.657577319	1.749968084	1.053846427	0.44870632	0.522444234	0.428134794	0.416640507	0.622214023	0.830588669
2+1 group	log_igg	0.586587305	1.44870632	1.840168849	0.921686476	0.477121255	0.651278014	0.568201724	0.1430148	1.016615548	0.821513528
2+1 group	log_igg	-0.769551079	-0.283996656	0.113943352	0.190331698	-0.795880017	-0.37675071	-0.337242168	-1.602059991	-0.37675071	-0.677780705
2+1 group	log_igg	0.413299764	0.795880017	2.041787319	1.541204691	0.359835482	0.649334859	0.531478917	0.222716471	0.812913357	0.728353782
2+1 group	log_igg	0.029383778	0.487138376	1.390051497	0.695481677	0.315970346	0.064457989	-0.091514981	-1.602059991	0.485721427	0.63447727
2+1 group	log_igg	0.983626287	1.197831693	1.616895426	1.363047595	0.818885415	0.767897616	1.076276255	0.294466226	0.603144373	1.116939647
2+1 group	log_igg	0.505149978	0.568201724	1.056142262	1.136720567	-0.13076828	0.285557309	0.773054693	-0.070581074	0.426511261	0.456366033
2+1 group	log_igg	0.056904851	1.168497484	1.423081958	0.63447727	-0.251811973	0.431363764	0.515873844	0.184691431	0.334453751	0.431363764
2+1 group	log_igg	0.725911632	0.998259338	1.701136066	0.992995098	1.22762965	0.944975908	0.92992956	0.630427875	1.14332713	0.870988814
2+1 group	log_igg	0.652246341	1.2509077	2.233097688	1.629205657	-0.075720714	0.737192643	0.931457871	0.63748973	1.036628895	1.297541668
2+1 group	log_igg	-0.13667714	0.247973266	1.750431249	0.982271233	0.117271296	0.674861141	0.093421685	-0.080921908	0.155336038	-0.366531544
2+1 group	log_igg	0.767155866	0.901458321	2.28180577	1.412292509	0.474216264	0.687528961	0.652246341	0.498310554	0.720985744	1.120573931
2+1 group	log_igg	1.001733713	1.209515015	1.18610838	1.234517284	0.579783597	0.271841607	0.893761762	0.459392488	0.969415912	1.248218561
2+1 group	log_igg	0.220108088	0.794488047	1.318063335	0.951337519	0.683947131	0.271841607	0.511883361	0.117271296	0.522444234	0.589949601
2+1 group	log_igg	1.331224781	1.393926007	1.918030337	1.676876432	1.29841638	0.979548375	1.042181595	0.84509804	1.212720154	1.334654767
2+1 group	log_igg	1.427810573	1.489677292	1.75671216	1.761702368	1.025715384	1.368472838	1.521138084	1.007747778	1.31993844	1.723044992
2+1 group	log_igg	0.264817823	0.451786436	1.806654724	0.814247596	0.871572936	0.656098202	0.547774705	0.193124598	0.658011397	0.970346876
2+1 group	log_igg	0.120573931	0.563481085	0.409933123	0.546542664	0.519827994	0.264817823	0.380211242	0.004321374	0.041392685	0.456366033
2+1 group	log_igg	0.444044796	0.915399835	1.778223627	0.897627091	-1.301029996	0.742725131	0.95568775	0.176091259	0.505149978	0.910090546
2+1 group	log_igg	0.459392488	0.663700925	1.284881715	1.182699903	0.800029359	0.328379603	0.545307117	-0.017728767	0.503790683	0.480006943
2+1 group	log_igg	0.920123326	0.408239965	1.306210508	1.33264041	1.036628895	0.463892989	0.816903839	0.238046103	0.707570176	-0.113509275
2+1 group	log_igg	0.915927212	1.02325246	2.016113666	1.393224116	0.769377326	0.765668555	0.981818607	0.481442629	1.063333359	1.087781418
2+1 group	log_igg	0.547774705	0.621176282	1.941610802	0.890421019	0.934498451	0.615950052	0.705863712	0.292256071	0.681241237	1.000867722
2+1 group	log_igg	1.581949658	0.462397998	1.681602999	1.511749711	0.881384657	1.399673722	1.20871002	0.69019608	0.878521796	1.156851901
2+1 group	log_igg	0.961895474	0.764922985	1.326540669	0.897627091	0.843232778	0.921686476	0.712649702	0.064457989	0.866877814	0.872156273
2+1 group	log_igg	-0.050609993	0.990782692	1.014100322	0.88592634	0.346352975	0.553883027	-0.173925197	-0.22184875	0.519827994	0.243038049
2+1 group	log_igg	1.170261715	1.249442961	1.501196242	1.22297645	1.178401342	0.942504106	1.014520539	0.72916479	0.984527313	1.236033147
2+1 group	log_igg	1.446226402	1.223236273	2.027471927	1.83282813	0.376576957	1.564429327	1.414137362	0.911690159	1.417471693	1.58759873
2+1 group	log_igg	0.392696953	0.665580991	1.12904506	1.045714059	0.597695186	0.209515015	0.680335513	0.130333769	0.184691431	0.738780559
2+1 group	log_igg	-0.096910013	0.699837726	1.124178056	0.365487985	0.294466226	0.419955749	0.371067862	0.056904851	0.267171728	0.29666519
2+1 group	log_igg	0.457881897	0.600972896	1.617629298	1.155943018	-0.017728767	0.88592634	0.672097858	0.755112266	0.531478917	0.805500858
2+1 group	log_igg	0.600972896	0.851258349	2.16657811	1.666143427	1.106190897	1.318063335	0.789580712	0.514547753	1.195068997	1.016197354
2+1 group	log_igg	0.281033367	0.824125834	1.313234292	1.020775488	-0.167491087	0.698100546	1.005180513	0.285557309	0.840733235	1.087071206
2+1 group	log_igg	0.432969291	0.945960704	1.761702368	1.304059466	0.564666064	0.737192643	0.761927838	0	0.658011397	0.298853076
2+1 group	log_igg	1.08278537	1.3232521	1.45484486	1.567261692	1.29578694	1.599446376	1.488409689	0.788875116	1.234264124	1.371067862
2+1 group	log_igg	0.045322979	0.603144373	1.196728723	1.125481266	0.501059262	0.53529412	-0.004364805	0.149219113	0.307496038	0.31386722
2+1 group	log_igg	0.416640507	-0.065501549	1.349860082	1.364738555	0.372912003	0.432969291	-0.15490196	-0.187086643	0.450249108	0.592176757
2+1 group	log_igg	0.621176282	0.824125834	0.318063335	1.508664363	0.267171728	0.757396029	1.074084689	0.178976947	0.450249108	0.178976947
2+1 group	log_igg	-0.148741651	0.418301291	1.432006687	0.671172843	0.123851641	0.536558443	0.541579244	0.344392274	0.63748973	0.523746467
2+1 group	log_igg	0.376576957	0.45484486	1.14176323	0.50242712	0.025305865	0.374748346	0.397940009	0.045322979	0.928395852	-0.30980392
2+1 group	log_igg	0.482873584	0.761175813	1.342422681	-0.48148606	0.527629901	0.301029996	0.8162413	0.271841607	0.396199347	0.834420704
2+1 group	log_igg	0.230448921	-0.337242168	1.939269586	1.419294722	0.911690159	1.277609214	0.838219222	0.950851459	0.761927838	1.188647296
2+1 group	log_igg	0.689308859	-0.397940009	1.578868329	0.800029359	0.488550717	0.28780173	0.888740961	0.434568904	0.78604121	0.974511693
2+1 group	log_igg	0.408239965	0.949877704	1.414973348	1.369586891	0.434568904	0.78604121	0.683947131	0.389166084	0.748188027	0.574031268
2+1 group	log_igg	0.037426498	-0.200659451	1.413299764	0.993436231	0.501059262	0.255272505	0.5774918	0.120573931	0.639486489	0.640481437
2+1 group	log_igg	1.058426025	1.117271296	1.696793085	1.427810573	0.81756537	1.159567193	1.437116093	0.834420704	1.453165393	1.286007122
2+1 group	log_igg	0.772321707	1.258876629	1.845470133	1.122215878	1.241546481	1.219060332	0.959041392	0.822821645	0.910090546	1.539076099
2+1 group	log_igg	-0.397940009	0.555094449	1.031812271	0.408239965	0.298853076	-0.795880017	-0.036212173	0.056904851	0.397940009	0.656098202
2+1 group	log_igg	0.769377326	1.300378065	1.537315273	0.912222057	0.910090546	0.450249108	1.084576278	0.544068044	0.878521796	1.265289626
2+1 group	log_igg	0.785329835	0.989449818	1.092018471	0.942999593	1.4448252	0.586587305	0.844477176	0.096910013	0.691081492	0.72916479
2+1 group	log_igg	0.204119983	0.655138435	1.551693915	1.121559844	0.558708571	0.761175813	0.869818208	-1.602059991	0.269512944	-0.200659451
2+1 group	log_igg	-0.15490196	0.624282096	1.319314304	1.164947373	0.283301229	0.309630167	0.574031268	0.372912003	0.658964843	0.640481437
2+1 group	log_igg	0.890421019	1.056904851	1.835690572	1.524525937	0.484299839	1.185258765	1.109578547	0.800717078	0.908485019	1.1752218
2+1 group	log_igg	1.142702246	1.146748014	1.645618738	1.614686342	1.040206628	1.164947373	1.333850145	0.639486489	0.8162413	1.137986733
2+1 group	log_igg	0.730782276	1.105510185	1.952550294	1.425044875	0.821513528	1.116607744	1.084933575	0.613841822	1.030194785	1.121231455
2+1 group	log_igg	0.619093331	0.536558443	1.253095586	1.25066392	0.743509765	0.8162413	1.095866454	0.436162647	0.857935265	0.758154622
2+1 group	log_igg	0.784617293	0.501059262	1.69565676	1.035029282	0.63748973	0.561101384	0.673020907	0.437750563	0.609594409	0.374748346
2+1 group	log_igg	0.540329475	-1.22184875	1.527243116	0.492760389	1.115943177	0.45484486	0.704150517	0.555094449	0.447158031	1.109240969
2+1 group	log_igg	0.662757832	0.943988875	1.451018452	1.42143939	0.374748346	0.870403905	0.670245853	0.250420002	0.86569606	0.876794976
2+1 group	log_igg	0.727541257	-0.886056648	1.331022171	1.316180099	0.7355989	0.813580989	1.120902818	0.33243846	1.240798771	1.216429831
2+1 group	log_igg	1.274157849	1.23325001	1.673205282	1.533136288	1.180125875	1.344392274	1.376029182	1.004751156	1.222456337	1.321184027
2+1 group	log_igg	1.245018871	1.196452542	1.899820502	1.645422269	1.204391332	1.188928484	1.427972714	0.688419822	0.92992956	1.431524584
2+1 group	log_igg	0.828659897	1.22685757	1.769377326	1.385248682	0.940018155	1.083144143	1.197280558	1.005180513	0.754348336	1.132579848
2+1 group	log_igg	0.519827994	0.900913068	1.314499228	1.15715444	0.204119983	0.632457292	0.7084209	-0.200659451	1.009450896	0.636487896
2+1 group	log_igg	-0.045757491	0.733197265	1.472610198	0.757396029	0.264817823	0.120573931	0.522444234	0.149219113	0.683047038	0.505149978
2+1 group	log_igg	0.338456494	0.767155866	1.62838893	1.190891717	0.315970346	0.404833717	0.509202522	0.230448921	0.498310554	0.994756945
2+1 group	log_igg	0.418301291	0.599883072	1.229681842	0.859138297	0.975891136	0.888179494	0.509202522	0.416640507	0.57634135	0.722633923
2+1 group	log_igg	1.076640444	1.206286044	1.953227972	1.09725731	1.10754913	1.026124517	1.231979027	0.887054378	1.220108088	1.418798291
2+1 group	log_igg	1.860397905	1.407730728	1.24723655	1.599118565	1.695569227	1.330616667	1.388811414	0.929418926	1.283074975	1.520090328
2+1 group	log_igg	0.62838893	1.413802517	1.96571897	1.19838213	1.098989639	0.752048448	0.746634199	-0.508638306	0.846337112	1.189770956
2+1 group	log_igg	-0.045757491	0.632457292	1.618257345	1.080265627	0.505149978	0.260071388	0.779596491	0.359835482	0.764922985	0.64246452
2+1 group	log_igg	1.139879086	1.177247836	1.666517981	1.147676324	0.866287339	0.887054378	0.964730921	-0.193820026	0.881384657	1.167317335
2+1 group	log_igg	0.979548375	1.243038049	2.102021857	0.187520721	1.111598525	0.895422546	1.203576775	0.621176282	0.964730921	1.257678575
2+1 group	log_igg	0.075546961	0.997386384	1.508260306	1.126780577	0.53529412	0.164352856	0.071882007	0.178976947	0.294466226	0.374748346
2+1 group	log_igg	0.481442629	0.222716471	1.547651658	1.255031163	0.31386722	0.699837726	0.103803721	0.298853076	0.564666064	0.51851394
2+1 group	log_igg	0.649334859	0.617000341	1.135132651	1.093771782	0.409933123	0.720985744	0.539076099	0.100370545	0.772321707	0.918554531
2+1 group	log_igg	0.671172843	1.152899596	1.46834733	1.061075324	0.184691431	-1.22184875	0.447158031	0.146128036	0.411619706	0.86332286
2+1 group	log_igg	0.990338855	1.315550534	2.001387524	1.364926034	1.174350598	1.130333769	1.159867847	0.912753304	1.306210508	1.368100852
2+1 group	log_igg	0.683947131	0.627365857	0.863917377	1.041392685	0.819543936	0.919078092	1.23578087	0.033423756	0.681241237	1.101059355
2+1 group	log_igg	0.334453751	0.713490543	0.998695158	1.087426457	0.220108088	0.50242712	0.751279104	0.167317335	0.361727836	0.42975228
2+1 group	log_igg	0.437750563	0.8162413	1.733839001	1.336659824	0.701567985	0.492760389	0.876217841	0.40654018	0.780317312	0.781036939
2+1 group	log_igg	0.117271296	1.169968174	1.746011108	1.346157302	0.432969291	0.250420002	0.641474111	0.173186268	0.699837726	0.918554531
2+1 group	log_igg	0.346352975	0.633468456	0.737987326	1.570192561	-0.096910013	0.530199698	0.843232778	0.269512944	0.692846919	0.895422546
2+1 group	log_igg	0.354108439	0.506505032	1.544688022	1.081347308	0.350248018	0.474216264	0.624282096	0.100370545	0.437750563	0.678518379
2+1 group	log_igg	0.459392488	1.015778756	1.620031895	0.63748973	0.426511261	1.139879086	1.273464273	0.385606274	0.87909588	0.431363764
2+1 group	log_igg	0.960946196	1.010299957	2.448644494	1.579783597	1.346157302	1.059563418	1.082066934	0.889861721	1.277379975	1.356217134
2+1 group	log_igg	0.746634199	0.58546073	1.422917981	0.914871818	0.551449998	0.757396029	0.795880017	0.387389826	0.807535028	0.951823035
2+1 group	log_igg	0.46834733	1.013679697	2.045088162	1.472317546	0.514547753	1.076640444	1.371067862	0.557507202	0.916453949	1.083144143
2+1 group	log_igg	1.201397124	1.106530854	1.93333541	1.408239965	1.090963077	1.025715384	1.001300933	0.699837726	1.2219356	1.183269844
2+1 group	log_igg	0.808210973	0.940516485	1.790988475	1.668012972	1.13001195	1.030194785	1.221153322	0.167317335	1.216429831	1.174059808
2+1 group	log_igg	0.958085849	0.880813592	1.65571455	1.429590802	1.132579848	1.136403448	0.942008053	0.442479769	1.204933522	1.184123354
2+1 group	log_igg	0.662757832	0.873320602	1.493597449	1.080987047	0.096910013	0.29666519	0.607455023	0.096910013	0.673941999	0.630427875
2+1 group	log_igg	0.970811611	1.054613055	1.266701967	-0.537602002	0.911690159	0.897627091	1.086003706	-0.356547324	1.231724383	0.785329835
2+1 group	log_igg	0.809559715	0.694605199	1.06069784	1.090610708	0.847572659	0.607455023	1.045714059	-0.853871964	1.058805487	1.154119526
2+1 group	log_igg	0.536558443	1.060320029	1.089905111	1.340642378	0.592176757	0.336459734	0.818225894	0.515873844	0.682145076	1.093421685
2+1 group	log_igg	0.977723605	0.872738828	1.676327734	1.225825992	1.142702246	0.57863921	1.120244796	0.665580991	1.329397879	1.197831693
3+0 group	log_igg	-0.346787486	0.583198774	0.749736316	1.454997217	0.075546961	0.374748346	-0.070581074	0.170261715	0.23299611	0.626340367
3+0 group	log_igg	0.776701184	1.413969972	1.117933835	0.33243846	0.677606953	0.780317312	0.804139432	-0.214670165	0.650307523	1.278982117
3+0 group	log_igg	0.598790507	1.053846427	1.074084689	0.854306042	1.412460547	0.338456494	0.146128036	0.243038049	0.401400541	0.28780173
3+0 group	log_igg	0.290034611	0.456366033	0.212187604	0.437750563	-0.080921908	0.045322979	0.037426498	-0.026872146	0.123851641	0.130333769
3+0 group	log_igg	-0.420216403	-0.795880017	0.103803721	-0.283996656	-0.22184875	-0.431798276	-0.508638306	-0.387216143	-0.292429824	-0.214670165
3+0 group	log_igg	-0.236572006	-0.013228266	0.311753861	0.041392685	-0.37675071	-0.107905397	-0.045757491	-0.677780705	0.303196057	0.315970346
3+0 group	log_igg	-0.657577319	0.677606953	0.431363764	0.399673722	-0.356547324	-0.292429824	-0.251811973	0.767155866	0.130333769	0.320146286
3+0 group	log_igg	0.498310554	1.534660576	0.992111488	0.506505032	0.895974732	1.062581984	0.937517892	0.526339277	0.717670503	0.59439255
3+0 group	log_igg	0.274157849	0.184691431	0.844477176	0.447158031	0.439332694	0.46834733	0.283301229	0.281033367	0.658011397	0.862727528
3+0 group	log_igg	-0.619788758	0.181843588	-0.200659451	-0.37675071	0.31386722	-0.619788758	-0.795880017	-1.602059991	-0.27572413	-0.568636236
3+0 group	log_igg	-0.585026652	0.008600172	0.557507202	0.492760389	-0.37675071	-0.096910013	-0.366531544	-0.552841969	0.123851641	-0.853871964
3+0 group	log_igg	0.198657087	0.230448921	1.23350376	0.822821645	0.401400541	-0.283996656	0.471291711	0.167317335	0.252853031	0.550228353
3+0 group	log_igg	0.212187604	0.638489257	0.619093331	0.130333769	0.178976947	-0.013228266	-0.522878745	0.214843848	0.281033367	0.5132176
3+0 group	log_igg	-0.050609993	0.40654018	1.179264464	0.383815366	0.372912003	0.012837225	0.155336038	0.096910013	0.206825876	0.201397124
3+0 group	log_igg	-0.522878745	0.367355921	0.587710965	0.536558443	-0.431798276	-0.292429824	-0.327902142	0.173186268	-0.124938737	-0.113509275
3+0 group	log_igg	-0.37675071	0.824776463	0.311753861	0.064457989	0.565847819	-0.142667504	-0.13076828	-0.657577319	0.204119983	0.376576957
3+0 group	log_igg	-0.568636236	-0.346787486	0.69019608	-0.619788758	-1.602059991	-0.26760624	-0.161150909	-0.251811973	0.665580991	0.193124598
3+0 group	log_igg	-0.346787486	0.294466226	0.383815366	-0.026872146	-0.13667714	0.146128036	-0.22184875	-1.602059991	0.204119983	0.093421685
3+0 group	log_igg	0.255272505	0.57054294	0.378397901	-0.318758763	-0.318758763	-0.004364805	-0.292429824	-0.346787486	0.230448921	-0.124938737
3+0 group	log_igg	-0.292429824	0.488550717	0.754348336	0.161368002	-0.013228266	-0.13076828	0.037426498	-0.259637311	0.056904851	0.680335513
3+0 group	log_igg	0.23299611	1.012415375	0.222716471	0.158362492	1.076640444	0.350248018	0.181843588	-0.008773924	0.495544338	0.542825427
3+0 group	log_igg	-0.552841969	0.053078444	0.460897843	0.604226053	-0.283996656	0.093421685	-0.508638306	-0.27572413	-0.48148606	-0.229147988
3+0 group	log_igg	-0.552841969	0.610660163	0.537819095	-0.13076828	0.930949031	1.575072326	-0.004364805	-0.214670165	0.281033367	-0.22184875
3+0 group	log_igg	-1.602059991	-1.22184875	-0.443697499	-0.408935393	-1.602059991	-0.602059991	-1.22184875	-0.698970004	-0.823908741	-1
3+0 group	log_igg	-0.096910013	1.083860801	1.184691431	0.67669361	0.227886705	0.507855872	0.252853031	-0.065501549	0.471291711	0.049218023
3+0 group	log_igg	-0.508638306	0.705007959	0.173186268	-0.031517051	-0.508638306	0.127104798	-0.48148606	-0.356547324	-0.13076828	0.06069784
3+0 group	log_igg	-1.096910013	-0.26760624	-0.397940009	-0.420216403	-0.37675071	-0.958607315	-0.721246399	-0.721246399	-0.318758763	-0.387216143
3+0 group	log_igg	0.301029996	0.354108439	0.445604203	0.257678575	0.285557309	-0.119186408	0.5132176	0.267171728	0.245512668	0.260071388
3+0 group	log_igg	-0.48148606	0.719331287	0.731588765	0.361727836	0.206825876	0.338456494	0.120573931	-0.065501549	0.507855872	0.243038049
3+0 group	log_igg	-0.552841969	0.399673722	0.790988475	0.42975228	-0.585026652	-0.26760624	-0.568636236	-0.119186408	0.053078444	-0.13667714
3+0 group	log_igg	-0.769551079	-0.30980392	-0.318758763	-0.48148606	-0.721246399	-0.552841969	-1.096910013	-0.795880017	0.004321374	-0.568636236
3+0 group	log_igg	-0.167491087	0.88422877	0.725911632	0.501059262	0.187520721	0.418301291	-0.096910013	-0.468521083	0.10720997	0.167317335
3+0 group	log_igg	-0.229147988	0.267171728	0.264817823	0.322219295	0.298853076	-0.055517328	-0.301029996	0.245512668	-0.065501549	-0.102372909
3+0 group	log_igg	-0.119186408	-0.318758763	0.439332694	0.274157849	0.269512944	-0.017728767	-0.080921908	0.037426498	0.340444115	0.075546961
3+0 group	log_igg	-0.060480747	-0.086186148	1.10002573	-0.244125144	0.390935107	0.136720567	0.530199698	0.120573931	0.346352975	0.40654018
3+0 group	log_igg	-0.769551079	-0.119186408	0.929418926	-0.086186148	-0.180456064	-0.585026652	-0.657577319	-0.455931956	-0.13076828	-0.301029996
3+0 group	log_igg	-0.823908741	0.692846919	0.851869601	0.440909082	0.217483944	-0.337242168	-0.455931956	0.757396029	-0.102372909	0.037426498
3+0 group	log_igg	-0.387216143	0.056904851	0.301029996	0.432969291	-0.113509275	0.012837225	0.037426498	-1.602059991	0.235528447	0.133538908
3+0 group	log_igg	-0.795880017	0.592176757	1.392696953	0.602059991	0.28780173	1.258876629	0.238046103	0.181843588	0.123851641	0.937517892
3+0 group	log_igg	-0.823908741	-1.096910013	0.758154622	0.08278537	0.294466226	0.648360011	-0.119186408	-0.769551079	0.238046103	0.933487288
3+0 group	log_igg	-0.698970004	0.315970346	0.889301703	0.096910013	0.457881897	0.155336038	-0.301029996	-0.26760624	-0.193820026	1.9526956
3+0 group	log_igg	-0.214670165	0.964730921	1.0523091	1.362859303	0.354108439	0.481442629	0.437750563	0.45484486	0.589949601	0.478566496
3+0 group	log_igg	0.507855872	1.348110069	1.207365038	1.368844507	1.003460532	0.536558443	0.617000341	0.539076099	0.613841822	0.71432976
3+0 group	log_igg	0.235528447	0.722633923	1.042969073	0.424881637	0.240549248	0.127104798	0.378397901	-0.408935393	0.491361694	-0.119186408
3+0 group	log_igg	-0.886056648	0.173186268	0.348304863	0.775974331	-0.744727495	-0.568636236	0.025305865	-0.568636236	-0.193820026	-0.301029996
3+0 group	log_igg	0.371067862	0.606381365	1.205204364	0.938019098	0.311753861	0.632457292	0.625312451	0.089905111	0.691965103	0.753583059
3+0 group	log_igg	-0.585026652	0.045322979	0.322219295	0.053078444	0.281033367	-0.050609993	0.739572345	-0.366531544	0.187520721	0.06069784
3+0 group	log_igg	-0.337242168	0.789580712	0.847572659	-0.619788758	0.149219113	0.120573931	-0.283996656	0.252853031	0.352182518	0.173186268
3+0 group	log_igg	-1.15490196	-0.301029996	-0.823908741	-0.420216403	-1.602059991	-0.619788758	-0.823908741	-0.795880017	-0.677780705	-0.698970004
3+0 group	log_igg	-0.638272164	0.025305865	0.514547753	0.214843848	-0.721246399	-0.387216143	-0.031517051	-0.537602002	0.075546961	-0.008773924
3+0 group	log_igg	0.23299611	0.587710965	1.146128036	0.555094449	0.646403726	0.537819095	0.737987326	0.311753861	0.348304863	0.767897616
3+0 group	log_igg	-0.337242168	0.595496222	0.1430148	0.489958479	-0.22184875	-0.207608311	0.049218023	0.086359831	0.187520721	0.176091259
3+0 group	log_igg	-0.30980392	0.51851394	0.924795996	0.320146286	-1	0.173186268	-0.602059991	0.164352856	-0.259637311	-0.207608311
3+0 group	log_igg	-0.468521083	0.888740961	1.412964272	1.31302311	-0.292429824	-0.148741651	-0.096910013	-0.017728767	-0.008773924	-0.013228266
3+0 group	log_igg	-0.455931956	0.893206753	1.003029471	0.004321374	0.012837225	0	-0.468521083	-0.420216403	-0.214670165	0.133538908
3+0 group	log_igg	-0.161150909	0.648360011	0.459392488	0.167317335	0.271841607	-0.346787486	0.11058971	-1.602059991	0.06069784	0.033423756
3+0 group	log_igg	-0.795880017	0.250420002	0.245512668	0.167317335	-0.070581074	-1.045757491	-0.619788758	-0.619788758	-0.187086643	-0.193820026
3+0 group	log_igg	-0.356547324	0.836956737	0.938019098	0.374748346	0.033423756	0.785329835	0.496929648	0.238046103	0.127104798	0.167317335
3+0 group	log_igg	0.201397124	1.039810554	0.604226053	0.50242712	0.536558443	-0.070581074	0.190331698	-1.602059991	0.045322979	0.382017043
3+0 group	log_igg	-0.031517051	0.653212514	0.356025857	-0.387216143	-0.119186408	0.064457989	0.195899652	0.017033339	0.181843588	0.222716471
3+0 group	log_igg	-0.236572006	0.346352975	0.103803721	-0.22184875	0.729974286	-0.259637311	-0.283996656	-0.236572006	-0.13076828	-0.13667714
3+0 group	log_igg	-0.200659451	0.655138435	0.610660163	0.250420002	1.397244581	0.178976947	0.397940009	0.238046103	0.285557309	0.709269961
3+0 group	log_igg	-0.37675071	-0.050609993	-0.494850022	0.117271296	0.149219113	-0.408935393	-0.036212173	-0.698970004	-0.148741651	-0.124938737
3+0 group	log_igg	-0.356547324	0.396199347	0.921166051	-0.050609993	-0.086186148	0.120573931	0.418301291	0.311753861	0.371067862	0.365487985
3+0 group	log_igg	-0.552841969	-0.008773924	-0.508638306	0.008600172	0.419955749	0.012837225	-0.387216143	-0.744727495	-0.080921908	0.117271296
3+0 group	log_igg	-0.721246399	0.012837225	-0.318758763	0.053078444	-0.055517328	-0.292429824	0.086359831	0.247973266	0.167317335	0.064457989
3+0 group	log_igg	-0.37675071	0.26245109	0.672097858	0.46686762	0.086359831	-0.292429824	-0.055517328	0.356025857	0.100370545	-0.26760624
3+0 group	log_igg	-0.823908741	0.489958479	0.206825876	0.225309282	-0.207608311	-0.031517051	0.037426498	-0.050609993	-0.22184875	-0.30980392
3+0 group	log_igg	-0.431798276	-0.387216143	0.372912003	-0.113509275	-0.48148606	-0.397940009	-0.420216403	-0.27572413	-0.229147988	-0.036212173
3+0 group	log_igg	-0.552841969	0.369215857	0.250420002	0.1430148	-0.102372909	-0.050609993	-0.346787486	-0.698970004	0.173186268	-0.420216403
3+0 group	log_igg	-0.721246399	-0.070581074	0.164352856	-0.236572006	-0.508638306	-0.397940009	-0.744727495	-0.698970004	0.08278537	-0.207608311
3+0 group	log_igg	-1.15490196	-1.602059991	0.049218023	0.089905111	-0.769551079	-0.657577319	-0.721246399	-0.568636236	-0.397940009	-0.468521083
3+0 group	log_igg	0.51054501	-0.638272164	0.924279286	0.784617293	1.252124553	0.877371346	0.653212514	-1.602059991	1.116607744	1.064457989
3+0 group	log_igg	-0.920818754	-0.161150909	-0.15490196	0.130333769	-0.638272164	-0.15490196	-0.346787486	-1.22184875	-0.017728767	-0.060480747
3+0 group	log_igg	-0.142667504	1.52179165	0.932980822	0.809559715	-1.602059991	1.406710459	0.680335513	0.760422483	0.854913022	0.757396029
3+0 group	log_igg	-0.568636236	0.193124598	0.910624405	0.403120521	0.093421685	-0.124938737	0.158362492	-0.508638306	0.176091259	0.260071388
3+0 group	log_igg	0.071882007	0.238046103	0.214843848	0.178976947	1.270212855	0.378397901	0.408239965	-0.148741651	0.462397998	0.440909082
3+0 group	log_igg	-0.173925197	0.549003262	0.91750551	0.803457116	0.334453751	0.252853031	0.426511261	-0.522878745	0.447158031	0.687528961
3+0 group	log_igg	-0.408935393	0.547774705	1.112269768	0.230448921	0.136720567	0.113943352	-0.187086643	-0.008773924	-0.193820026	-0.075720714
3+0 group	log_igg	-0.086186148	0.7930916	0.311753861	0.206825876	0.542825427	0.184691431	0.033423756	0.06069784	0.193124598	0.509202522
3+0 group	log_igg	0.380211242	1.119585775	1.440909082	0.51851394	0.771587481	0.587710965	-1.15490196	0.167317335	0.033423756	0.579783597
3+0 group	log_igg	-0.823908741	-0.420216403	0.499687083	0.049218023	0.778874472	-0.468521083	-0.494850022	-0.494850022	-0.619788758	-0.124938737
3+0 group	log_igg	-0.537602002	1.043362278	0.779596491	0.527629901	-0.27572413	0.187520721	-0.200659451	0.033423756	0.146128036	0.383815366
3+0 group	log_igg	-0.48148606	0.641474111	0.267171728	-0.455931956	-0.48148606	-0.397940009	-0.283996656	-0.552841969	0.041392685	-0.113509275
3+0 group	log_igg	-0.26760624	0.31386722	1.080265627	-0.214670165	0.178976947	0.511883361	-0.259637311	-0.698970004	0.875061263	0.5289167
3+0 group	log_igg	0.029383778	0.645422269	1.419460073	0.247973266	0.484299839	0.86923172	0.338456494	0.021189299	0.583198774	0.597695186
3+0 group	log_igg	0.356025857	1.083144143	0.944975908	0.750508395	0.195899652	1.116939647	0.857935265	0.492760389	0.654176542	0.928395852
3+0 group	log_igg	-0.102372909	0.460897843	0.825426118	0.315970346	0.193124598	0.149219113	0.025305865	0.352182518	0.902546779	0.716003344
3+0 group	log_igg	-0.236572006	0.979548375	1.032215703	0.374748346	0.012837225	0.025305865	0.176091259	0.012837225	0.378397901	0.28780173
3+0 group	log_igg	-1.096910013	-0.13667714	0.086359831	-0.207608311	-0.366531544	-0.244125144	-0.468521083	-0.721246399	-0.040958608	-0.468521083
3+0 group	log_igg	-0.259637311	-0.167491087	0.130333769	-0.026872146	-0.721246399	-0.096910013	-0.37675071	-0.698970004	-0.301029996	-0.823908741
3+0 group	log_igg	0.209515015	0.029383778	1.031004281	0.437750563	0.053078444	0.436162647	0.322219295	0.322219295	0.631443769	0.322219295
3+0 group	log_igg	-0.853871964	-0.795880017	0.522444234	-0.022276395	-1.602059991	-0.397940009	-0.420216403	-0.13076828	-0.119186408	-0.193820026
3+0 group	log_igg	0.209515015	-0.552841969	0.95230801	0.301029996	0.326335861	0.761175813	0.571708832	-0.124938737	0.728353782	0.588831726
3+0 group	log_igg	0.294466226	0.225309282	0.252853031	0.021189299	0.281033367	0.469822016	0.093421685	0.149219113	0.442479769	0.257678575
3+0 group	log_igg	-0.420216403	0.64443859	0.517195898	0.190331698	0.064457989	-0.119186408	-0.366531544	-0.031517051	0.068185862	0.096910013
3+0 group	log_igg	-0.346787486	-1.15490196	0.592176757	1.609807769	-0.769551079	0.26245109	-0.769551079	-0.036212173	0.639486489	0.227886705
3+0 group	log_igg	-0.552841969	0.434568904	0.559906625	0.322219295	-0.22184875	0.247973266	-0.522878745	-0.30980392	0.206825876	0.10720997
3+0 group	log_igg	0.674861141	0.918554531	1.535040813	0.709269961	0.962369336	0.869818208	0.819543936	-1.602059991	1.267875419	1.067070856
